# Supplementary material for: A Truncated Multi-Thiol Aptamer-Based SARS-CoV-2 Electrochemical Biosensor: Towards Variant-Specific Point-of-Care Detection with Optimized Fabrication
Source: Biosensors (Basel). 2025 Jan 6;15(1):24. doi: 10.3390/bios15010024 (PMC11763500; doi:10.3390/bios15010024)
Supplement: Supplementary file 1 [file biosensors-15-00024-s001.zip]

Archive with 1 entries (1 files):
- biosensors-3392694-supplementary.pdf
